# Supplementary material for: Flies use acetic acid to protect their offspring from parasitoids
Source: PLoS Pathog. 2025 Aug 11;21(8):e1013368. doi: 10.1371/journal.ppat.1013368 (PMC12367231; doi:10.1371/journal.ppat.1013368)
Supplement: S1 Data File — (XLSX) [file ppat.1013368.s001.xlsx]

## Sheet: Figure 1B
Figure 1B
Note: complete set of raw data from this experiment can be found in Figure 1C file
	replicate	acetic acid concentration	number of eclosed flies by day 15	number of starting eggs	Proportion eclosed
	1	0%	18	35	0.514286
	2	0%	15	35	0.428571
	3	0%	21	35	0.6
	4	0%	18	35	0.514286
	5	0%	15	35	0.428571
	1	3%	22	35	0.628571
	2	3%	25	35	0.714286
	3	3%	26	35	0.742857
	4	3%	17	35	0.485714
	5	3%	18	35	0.514286
	1	5%	25	35	0.714286
	2	5%	17	35	0.485714
	3	5%	18	35	0.514286
	4	5%	20	35	0.571429
	5	5%	21	35	0.6
	1	7%	16	35	0.457143
	2	7%	18	35	0.514286
	3	7%	20	35	0.571429
	4	7%	19	35	0.542857
	5	7%	19	35	0.542857
		acetic acid concentration
	replicate	0	0.03	0.05	0.07
	1	0.514286	0.628571	0.714286	0.457143
	2	0.428571	0.714286	0.485714	0.514286
	3	0.6	0.742857	0.514286	0.571429
	4	0.514286	0.485714	0.571429	0.542857
	5	0.428571	0.514286	0.6	0.542857

## Sheet: Figure 1C
Figure 1C
					number flies eclosed by each date									proportion flies eclosed by each date
	replicate	acetic acid concentration	number of starting eggs		Day8	Day9	Day10	Day11	Day12	Day13	Day14	Day15		Day8	Day9	Day10	Day11	Day12	Day13	Day14	Day15
	1	0	35		0	17	18	18	18	18	18	18		0	0.944444	1	1	1	1	1	1			average proportion of flies eclosed by day
	2	0	35		1	11	15	15	15	15	15	15		0.0666667	0.733333	1	1	1	1	1	1		aectic acid concentration	8	9	10	11	12	14	15
	3	0	35		0	12	20	21	21	21	21	21		0	0.571429	0.952381	1	1	1	1	1		0	0.0244444	0.754286	0.96381	0.973333	0.986667	1	1
	4	0	35		1	13	18	18	18	18	18	18		0.0555556	0.722222	1	1	1	1	1	1		0.03	0.121041	0.95374	1	1	1	1	1
	5	0	35		0	12	13	13	14	15	15	15		0	0.8	0.866667	0.866667	0.933333	1	1	1		0.05	0	0.719328	0.977124	1	1	1	1
																							0.07	0	0.362178	0.967836	1	1	1	1
	1	3	35		6	22	22	22	22	22	22	22		0.272727	1	1	1	1	1	1	1
	2	3	35		5	24	25	25	25	25	25	25		0.2	0.96	1	1	1	1	1	1
	3	3	35		2	24	26	26	26	26	26	26		0.0769231	0.923077	1	1	1	1	1	1
	4	3	35		0	16	17	17	17	17	17	17		0	0.941176	1	1	1	1	1	1
	5	3	35		1	17	18	18	18	18	18	18		0.0555556	0.944444	1	1	1	1	1	1
	1	5	35		0	20	25	25	25	25	25	25		0	0.8	1	1	1	1	1	1
	2	5	35		0	15	16	17	17	17	17	17		0	0.882353	0.941176	1	1	1	1	1
	3	5	35		0	15	17	18	18	18	18	18		0	0.833333	0.944444	1	1	1	1	1
	4	5	35		0	14	20	20	20	20	20	20		0	0.7	1	1	1	1	1	1
	5	5	35		0	8	21	21	21	21	21	21		0	0.380952	1	1	1	1	1	1
	1	7	35		0	7	16	16	16	16	16	16		0	0.4375	1	1	1	1	1	1
	2	7	35		0	8	17	18	18	18	18	18		0	0.444444	0.944444	1	1	1	1	1
	3	7	35		0	7	20	20	20	20	20	20		0	0.35	1	1	1	1	1	1
	4	7	35		0	4	18	19	19	19	19	19		0	0.210526	0.947368	1	1	1	1	1
	5	7	35		0	7	18	19	19	19	19	19		0	0.368421	0.947368	1	1	1	1	1

## Sheet: Figure 1E
Figure 1E
	Generalist										Specialist
	acetic acid concentration	Replicate	number of infected fly larvae	number pupae observed	prop fly pupae observed	total wasps eclosed	total flies eclosed	prop wasps eclosed	prop flies eclosed		acetic acid concentration	Replicate	number of infected fly larvae	number pupae observed	prop fly pupae observed	total wasps eclosed	total flies eclosed	prop wasps eclosed	prop flies eclosed
	0%	1	20	20	1	15	1	0.75	0.05		0%	1	20	19	0.95	12	1	0.6	0.05
	0%	2	20	18	0.9	15	0	0.75	0		0%	2	20	18	0.9	12	3	0.6	0.15
	0%	3	20	20	1	16	3	0.8	0.15		0%	3	20	16	0.8	11	0	0.55	0
	0%	4	20	16	0.8	14	3	0.7	0.15		0%	4	20	20	1	14	1	0.7	0.05
	0%	5	20	18	0.9	17	1	0.85	0.05		0%	5	20	18	0.9	13	0	0.65	0
	3%	1	20	19	0.95	11	2	0.55	0.1		3%	1	20	15	0.75	8	3	0.4	0.15
	3%	2	20	19	0.95	11	2	0.55	0.1		3%	2	20	18	0.9	7	0	0.35	0
	3%	3	20	18	0.9	11	3	0.55	0.15		3%	3	20	18	0.9	3	0	0.15	0
	3%	4	20	15	0.75	11	0	0.55	0		3%	4	20	16	0.8	1	1	0.05	0.05
	3%	5	20	16	0.8	11	2	0.55	0.1		3%	5	20	20	1	8	1	0.4	0.05
	6%	1	20	17	0.85	0	3	0	0.15		6%	1	20	14	0.7	0	1	0	0.05
	6%	2	20	17	0.85	2	2	0.1	0.1		6%	2	20	17	0.85	0	0	0	0
	6%	3	20	14	0.7	3	0	0.15	0		6%	3	20	16	0.8	0	2	0	0.1
	6%	4	20	15	0.75	0	1	0	0.05		6%	4	20	15	0.75	0	1	0	0.05
	6%	5	20	18	0.9	2	1	0.1	0.05		6%	5	20	16	0.8	0	1	0	0.05
		acetic acid concentration
	Type	zero	three	six
	Specialist	0.6	0.4	0
	Specialist	0.6	0.35	0
	Specialist	0.55	0.15	0
	Specialist	0.7	0.05	0
	Specialist	0.65	0.4	0
	Generalist	0.75	0.55	0
	Generalist	0.75	0.55	0.1
	Generalist	0.8	0.55	0.15
	Generalist	0.7	0.55	0
	Generalist	0.85	0.55	0.1

## Sheet: Figure 2B-D
Figure 2B-D
Note: see raw data below graphs
	Flies		average proportion alive
		acetic acid concentration	Day1	Day2	Day3	Day4	Day5	Day6	Day7	Day8	Day9	Day10	Day11	Day12	Day13	Day14	Day15	Day16	Day17	Day18	Day19	Day20	Day21	Day22	Day23	Day24	Day25	Day26	Day27	Day28	Day29	Day30	Day31	Day32	Day33	Day34	Day35	Day36	Day37	Day38	Day39	Day40	Day41	Day42	Day43	Day44	Day45	Day46	Day47
		0.12	1	1	1	1	1	1	1	1	0.98	0.96	0.9	0.88	0.88	0.86	0.651111	0.531111	0.384444	0.324444	0.202222	0.16	0.12	0.06	0.06	0.04	0.04	0.02	0	0	0	0	0	0	0	0	0	0	0	0	0	0	0	0	0	0	0	0	0
		0.09	1	1	1	1	1	0.98	0.98	0.98	0.98	0.98	0.94	0.92	0.88	0.84	0.74	0.64	0.5	0.46	0.36	0.32	0.18	0.1	0.04	0.02	0	0	0	0	0	0	0	0	0	0	0	0	0	0	0	0	0	0	0	0	0	0	0
		0.06	1	1	1	1	1	1	1	1	1	1	0.98	0.96	0.96	0.96	0.92	0.88	0.86	0.78	0.66	0.62	0.5	0.46	0.4	0.32	0.2	0.12	0.06	0.04	0.02	0.02	0.02	0.02	0.02	0.02	0.02	0.02	0.02	0	0	0	0	0	0	0	0	0	0
		0.03	1	1	0.98	0.98	0.98	0.957778	0.957778	0.957778	0.937778	0.915556	0.895556	0.895556	0.895556	0.895556	0.875556	0.853333	0.853333	0.853333	0.853333	0.833333	0.833333	0.793333	0.733333	0.653333	0.573333	0.493333	0.473333	0.453333	0.433333	0.348889	0.308889	0.246667	0.226667	0.206667	0.144444	0.144444	0.0644444	0.0422222	0.0222222	0.0222222	0	0	0	0	0	0	0
		0	1	0.98	0.98	0.98	0.98	0.98	0.98	0.98	0.94	0.94	0.92	0.92	0.92	0.92	0.92	0.92	0.92	0.92	0.92	0.9	0.9	0.86	0.84	0.8	0.8	0.78	0.78	0.737778	0.655556	0.613333	0.551111	0.508889	0.428889	0.408889	0.344444	0.324444	0.304444	0.262222	0.24	0.22	0.18	0.14	0.12	0.08	0.08	0.06	0.02
	Specialist		average proportion alive
		acetic acid concentration	Day1	Day2	Day3	Day4	Day5	Day6	Day7	Day8	Day9	Day10	Day11	Day12	Day13	Day14	Day15	Day16	Day17	Day18	Day19	Day20	Day21	Day22	Day23	Day24	Day25	Day26	Day27	Day28	Day29	Day30	Day31	Day32
		0.12	1	1	0.96	0.96	0.96	0.96	0.94	0.94	0.94	0.897778	0.857778	0.817778	0.731111	0.611111	0.422222	0.182222	0.102222	0.04	0	0	0	0	0	0	0	0	0	0	0	0	0	0
		0.09	1	1	1	1	1	1	0.98	0.98	0.96	0.96	0.94	0.9	0.84	0.66	0.5	0.36	0.3	0.28	0.06	0.04	0.02	0	0	0	0	0	0	0	0	0	0	0
		0.06	1	0.981818	0.981818	0.981818	0.981818	0.981818	0.981818	0.981818	0.961818	0.921818	0.901818	0.861818	0.825455	0.805455	0.765455	0.725455	0.645455	0.625455	0.587273	0.507273	0.469091	0.412727	0.332727	0.274545	0.156364	0.04	0.04	0.04	0.04	0.02	0.02	0
		0.03	1	1	1	1	1	1	1	1	1	1	0.95	0.9	0.9	0.829167	0.733333	0.7125	0.6625	0.5875	0.516667	0.516667	0.466667	0.3	0.3	0.275	0.1625	0.116667	0.0916667	0.0916667	0.0916667	0.025	0.025	0
		0	1	1	1	1	1	1	1	1	1	1	1	1	0.975	0.95	0.927273	0.902273	0.856818	0.856818	0.806818	0.681818	0.634091	0.563636	0.465909	0.415909	0.270455	0.245455	0.220455	0.172727	0.0977273	0.05	0	0
	Generalist		average proportion alive
		acetic acid concentration	Day1	Day2	Day3	Day4	Day5	Day6	Day7	Day8	Day9	Day10	Day11	Day12	Day13	Day14	Day15	Day16	Day17	Day18	Day19	Day20	Day21	Day22	Day23	Day24	Day25	Day26	Day27	Day28	Day29	Day30	Day31	Day32	Day33	Day34	Day35	Day36	Day37	Day38	Day39	Day40	Day41	Day42	Day43	Day44	Day45	Day46	Day47
		0.12	1	1	1	1	1	1	1	0.82	0.82	0.78	0.66	0.3	0.12	0.06	0.02	0	0	0	0	0	0	0	0	0	0	0	0	0	0	0	0	0	0	0	0	0	0	0	0	0	0	0	0	0	0	0	0
		0.09	1	1	1	1	1	1	1	1	0.96	0.9	0.82	0.62	0.46	0.38	0.14	0.06	0	0	0	0	0	0	0	0	0	0	0	0	0	0	0	0	0	0	0	0	0	0	0	0	0	0	0	0	0	0	0
		0.06	1	1	1	1	1	1	1	1	1	1	1	1	1	1	0.98	0.7	0.3	0.06	0.02	0	0	0	0	0	0	0	0	0	0	0	0	0	0	0	0	0	0	0	0	0	0	0	0	0	0	0	0
		0.03	1	1	1	1	1	1	1	1	1	1	1	1	1	1	1	0.98	0.92	0.92	0.88	0.84	0.8	0.6	0.5	0.46	0.36	0.2	0.18	0.18	0.16	0.1	0.08	0.02	0.02	0.02	0.02	0.02	0.02	0	0	0	0	0	0	0	0	0	0
		0	1	1	1	1	1	1	1	1	1	1	1	1	1	1	1	0.975	0.975	0.975	0.975	0.975	0.975	0.975	0.975	0.975	0.975	0.975	0.975	0.975	0.95	0.95	0.95	0.825	0.75	0.725	0.7	0.6	0.525	0.4	0.3	0.275	0.275	0.2	0.1	0.05	0.025	0.025	0.025
					Number alive
	Flies	acetic acid concentration	Replicate	Starting number	Day1	Day2	Day3	Day4	Day5	Day6	Day7	Day8	Day9	Day10	Day11	Day12	Day13	Day14	Day15	Day16	Day17	Day18	Day19	Day20	Day21	Day22	Day23	Day24	Day25	Day26	Day27	Day28	Day29	Day30	Day31	Day32	Day33	Day34	Day35	Day36	Day37	Day38	Day39	Day40	Day41	Day42	Day43	Day44	Day45
		12	1	10	10	10	10	10	10	10	10	10	10	9	8	8	8	8	6	6	5	4	4	3	3	2	2	2	2	1	0	0	0	0	0	0	0	0	0	0	0	0	0	0	0	0	0	0	0
		12	2	10	10	10	10	10	10	10	10	10	10	10	10	10	10	9	9	5	4	2	0	0	0	0	0	0	0	0	0	0	0	0	0	0	0	0	0	0	0	0	0	0	0	0	0	0	0
		12	3	10	10	10	10	10	10	10	10	10	10	10	9	8	8	8	5	3	2	2	1	1	0	0	0	0	0	0	0	0	0	0	0	0	0	0	0	0	0	0	0	0	0	0	0	0	0
		12	4	10	10	10	10	10	10	10	10	10	9	9	8	8	8	8	7	7	6	6	4	4	3	1	1	0	0	0	0	0	0	0	0	0	0	0	0	0	0	0	0	0	0	0	0	0	0
		12	5	10	9	9	9	9	9	9	9	9	9	9	9	9	9	9	5	5	2	2	1	0	0	0	0	0	0	0	0	0	0	0	0	0	0	0	0	0	0	0	0	0	0	0	0	0	0
		9	1	10	10	10	10	10	10	10	10	10	10	10	8	8	7	7	6	6	4	3	3	3	1	0	0	0	0	0	0	0	0	0	0	0	0	0	0	0	0	0	0	0	0	0	0	0	0
		9	2	10	10	10	10	10	10	9	9	9	9	9	9	9	9	9	7	6	5	4	4	4	2	2	1	0	0	0	0	0	0	0	0	0	0	0	0	0	0	0	0	0	0	0	0	0	0
		9	3	10	10	10	10	10	10	10	10	10	10	10	10	10	9	9	8	6	6	6	4	4	3	1	0	0	0	0	0	0	0	0	0	0	0	0	0	0	0	0	0	0	0	0	0	0	0
		9	4	10	10	10	10	10	10	10	10	10	10	10	10	9	9	8	7	6	5	5	4	4	2	1	0	0	0	0	0	0	0	0	0	0	0	0	0	0	0	0	0	0	0	0	0	0	0
		9	5	10	10	10	10	10	10	10	10	10	10	10	10	10	10	9	9	8	5	5	3	1	1	1	1	1	0	0	0	0	0	0	0	0	0	0	0	0	0	0	0	0	0	0	0	0	0
		6	1	10	10	10	10	10	10	10	10	10	10	10	9	9	9	9	9	9	9	9	8	8	7	7	6	6	3	2	1	1	1	1	1	1	1	1	1	1	1	0	0	0	0	0	0	0	0
		6	2	10	10	10	10	10	10	10	10	10	10	10	10	10	10	10	10	10	10	10	10	10	9	9	8	6	5	4	2	1	0	0	0	0	0	0	0	0	0	0	0	0	0	0	0	0	0
		6	3	10	10	10	10	10	10	10	10	10	10	10	10	9	9	9	9	8	8	7	7	7	7	6	6	4	2	0	0	0	0	0	0	0	0	0	0	0	0	0	0	0	0	0	0	0	0
		6	4	10	10	10	10	10	10	10	10	10	10	10	10	10	10	10	8	8	8	6	4	2	1	1	0	0	0	0	0	0	0	0	0	0	0	0	0	0	0	0	0	0	0	0	0	0	0
		6	5	10	10	10	10	10	10	10	10	10	10	10	10	10	10	10	10	9	8	7	4	4	1	0	0	0	0	0	0	0	0	0	0	0	0	0	0	0	0	0	0	0	0	0	0	0	0
		3	1	10	9	9	9	9	9	8	8	8	8	7	7	7	7	7	7	6	6	6	6	6	6	6	6	6	6	6	6	6	6	4	4	3	3	3	2	2	2	1	1	1	0	0	0	0	0
		3	2	10	10	10	10	10	10	10	10	10	10	10	10	10	10	10	9	9	9	9	9	9	9	9	9	8	8	8	8	7	7	5	5	4	4	3	2	2	0	0	0	0	0	0	0	0	0
		3	3	10	10	10	10	10	10	10	10	10	10	10	9	9	9	9	9	9	9	9	9	9	9	9	8	7	6	5	5	5	5	5	5	5	4	4	3	3	1	1	0	0	0	0	0	0	0
		3	4	10	10	10	10	10	10	10	10	10	10	10	10	10	10	10	10	10	10	10	10	9	9	9	8	7	4	3	2	2	1	1	0	0	0	0	0	0	0	0	0	0	0	0	0	0	0
		3	5	10	10	10	9	9	9	9	9	9	8	8	8	8	8	8	8	8	8	8	8	8	8	6	5	4	4	2	2	2	2	2	1	0	0	0	0	0	0	0	0	0	0	0	0	0	0
		0	1	10	10	9	9	9	9	9	9	9	9	9	9	9	9	9	9	9	9	9	9	9	9	9	9	9	9	9	9	9	8	8	8	8	8	8	8	7	7	6	6	6	5	4	3	3	3
		0	2	10	10	10	10	10	10	10	10	10	10	10	10	10	10	10	10	10	10	10	10	9	9	9	8	8	8	8	8	8	8	8	7	7	4	4	3	3	3	3	3	3	2	1	1	0	0
		0	3	10	10	10	10	10	10	10	10	10	8	8	7	7	7	7	7	7	7	7	7	7	7	5	5	5	5	5	5	5	4	4	3	3	3	2	2	2	1	1	1	0	0	0	0	0	0
		0	4	10	10	10	10	10	10	10	10	10	10	10	10	10	10	10	10	10	10	10	10	10	10	10	10	8	8	7	7	6	5	4	4	3	2	2	2	2	2	2	2	2	2	2	2	1	1
		0	5	10	9	9	9	9	9	9	9	9	9	9	9	9	9	9	9	9	9	9	9	9	9	9	9	9	9	9	9	8	7	6	5	4	4	4	2	2	2	1	0	0	0	0	0	0	0
					Number alive
	Specialist	acetic acid concentration	Replicate	Starting number	Day1	Day2	Day3	Day4	Day5	Day6	Day7	Day8	Day9	Day10	Day11	Day12	Day13	Day14	Day15	Day16	Day17	Day18	Day19	Day20	Day21	Day22	Day23	Day24	Day25	Day26	Day27	Day28	Day29	Day30	Day31	Day32
		12	1	10	9	9	9	9	9	9	9	9	9	8	8	8	5	5	1	1	1	0	0	0	0	0	0	0	0	0	0	0	0	0	0	0
		12	2	10	10	10	10	10	10	10	10	10	10	10	9	9	8	7	6	2	2	1	0	0	0	0	0	0	0	0	0	0	0	0	0	0
		12	3	10	10	10	10	10	10	10	10	10	10	9	9	8	8	7	6	2	1	0	0	0	0	0	0	0	0	0	0	0	0	0	0	0
		12	4	10	10	10	10	10	10	10	9	9	9	9	8	8	8	5	4	2	1	1	0	0	0	0	0	0	0	0	0	0	0	0	0	0
		12	5	10	10	10	8	8	8	8	8	8	8	8	8	7	7	6	4	2	0	0	0	0	0	0	0	0	0	0	0	0	0	0	0	0
		9	1	10	10	10	10	10	10	10	9	9	9	9	9	9	9	8	6	5	5	5	0	0	0	0	0	0	0	0	0	0	0	0	0	0
		9	2	10	10	10	10	10	10	10	10	10	9	9	9	9	8	7	6	2	2	2	1	1	1	0	0	0	0	0	0	0	0	0	0	0
		9	3	10	10	10	10	10	10	10	10	10	10	10	10	9	9	6	4	2	2	2	0	0	0	0	0	0	0	0	0	0	0	0	0	0
		9	4	10	10	10	10	10	10	10	10	10	10	10	10	9	7	4	2	2	1	1	1	1	0	0	0	0	0	0	0	0	0	0	0	0
		9	5	10	10	10	10	10	10	10	10	10	10	10	9	9	9	8	7	7	5	4	1	0	0	0	0	0	0	0	0	0	0	0	0	0
		6	1	10	10	10	10	10	10	10	10	10	10	10	10	9	9	8	8	8	7	7	7	6	6	6	5	4	2	2	2	2	2	1	1	0
		6	2	10	10	10	10	10	10	10	10	10	9	7	7	7	7	7	6	5	4	3	3	3	3	2	2	1	0	0	0	0	0	0	0	0
		6	3	10	10	10	10	10	10	10	10	10	10	10	9	9	9	9	9	9	8	8	8	6	5	5	5	5	3	0	0	0	0	0	0	0
		6	4	10	10	10	10	10	10	10	10	10	10	10	10	9	9	9	8	7	6	6	5	4	4	4	1	1	1	0	0	0	0	0	0	0
		6	5	10	11	10	10	10	10	10	10	10	10	10	10	10	8	8	8	8	8	8	7	7	6	4	4	3	2	0	0	0	0	0	0	0
		3	1	10	10	10	10	10	10	10	10	10	10	10	9	7	7	7	7	7	7	4	4	4	4	2	2	2	2	2	1	1	1	0	0	0
		3	2	10	10	10	10	10	10	10	10	10	10	10	10	10	10	10	8	8	7	7	7	7	6	3	3	2	1	0	0	0	0	0	0	0
		3	3	10	10	10	10	10	10	10	10	10	10	10	9	9	9	7	6	6	5	5	3	3	2	2	2	2	1	1	1	1	1	1	1	0
		3	4	10	12	12	12	12	12	12	12	12	12	12	12	12	12	11	10	9	9	9	8	8	8	6	6	6	3	2	2	2	2	0	0	0
		0	1	10	10	10	10	10	10	10	10	10	10	10	10	10	10	10	10	10	10	10	8	7	6	6	6	5	4	3	3	3	2	1	0	0
		0	2	10	10	10	10	10	10	10	10	10	10	10	10	10	9	9	9	9	9	9	9	6	6	6	4	3	2	2	1	1	1	1	0	0
		0	3	10	10	10	10	10	10	10	10	10	10	10	10	10	10	9	9	8	8	8	8	7	7	6	5	5	3	3	3	2	0	0	0	0
		0	4	10	11	11	11	11	11	11	11	11	11	11	11	11	11	11	10	10	8	8	8	8	7	5	4	4	2	2	2	1	1	0	0	0
					Number alive
	Generalist	acetic acid concentration	Replicate	Starting number	Day1	Day2	Day3	Day4	Day5	Day6	Day7	Day8	Day9	Day10	Day11	Day12	Day13	Day14	Day15	Day16	Day17	Day18	Day19	Day20	Day21	Day22	Day23	Day24	Day25	Day26	Day27	Day28	Day29	Day30	Day31	Day32	Day33	Day34	Day35	Day36	Day37	Day38	Day39	Day40	Day41	Day42	Day43	Day44	Day45
		12	1	10	10	10	10	10	10	10	10	10	10	10	9	6	4	3	1	0	0	0	0	0	0	0	0	0	0	0	0	0	0	0	0	0	0	0	0	0	0	0	0	0	0	0	0	0	0
		12	2	10	10	10	10	10	10	10	10	10	10	10	8	3	0	0	0	0	0	0	0	0	0	0	0	0	0	0	0	0	0	0	0	0	0	0	0	0	0	0	0	0	0	0	0	0	0
		12	3	10	10	10	10	10	10	10	10	3	3	2	2	0	0	0	0	0	0	0	0	0	0	0	0	0	0	0	0	0	0	0	0	0	0	0	0	0	0	0	0	0	0	0	0	0	0
		12	4	10	10	10	10	10	10	10	10	10	10	9	9	6	2	0	0	0	0	0	0	0	0	0	0	0	0	0	0	0	0	0	0	0	0	0	0	0	0	0	0	0	0	0	0	0	0
		12	5	10	10	10	10	10	10	10	10	8	8	8	5	0	0	0	0	0	0	0	0	0	0	0	0	0	0	0	0	0	0	0	0	0	0	0	0	0	0	0	0	0	0	0	0	0	0
		9	1	10	10	10	10	10	10	10	10	10	10	10	10	9	9	7	4	3	0	0	0	0	0	0	0	0	0	0	0	0	0	0	0	0	0	0	0	0	0	0	0	0	0	0	0	0	0
		9	2	10	10	10	10	10	10	10	10	10	8	6	3	0	0	0	0	0	0	0	0	0	0	0	0	0	0	0	0	0	0	0	0	0	0	0	0	0	0	0	0	0	0	0	0	0	0
		9	3	10	10	10	10	10	10	10	10	10	10	10	10	10	6	5	1	0	0	0	0	0	0	0	0	0	0	0	0	0	0	0	0	0	0	0	0	0	0	0	0	0	0	0	0	0	0
		9	4	10	10	10	10	10	10	10	10	10	10	9	8	4	2	2	1	0	0	0	0	0	0	0	0	0	0	0	0	0	0	0	0	0	0	0	0	0	0	0	0	0	0	0	0	0	0
		9	5	10	10	10	10	10	10	10	10	10	10	10	10	8	6	5	1	0	0	0	0	0	0	0	0	0	0	0	0	0	0	0	0	0	0	0	0	0	0	0	0	0	0	0	0	0	0
		6	1	10	10	10	10	10	10	10	10	10	10	10	10	10	10	10	10	7	1	0	0	0	0	0	0	0	0	0	0	0	0	0	0	0	0	0	0	0	0	0	0	0	0	0	0	0	0
		6	2	10	10	10	10	10	10	10	10	10	10	10	10	10	10	10	10	7	4	3	1	0	0	0	0	0	0	0	0	0	0	0	0	0	0	0	0	0	0	0	0	0	0	0	0	0	0
		6	3	10	10	10	10	10	10	10	10	10	10	10	10	10	10	10	10	7	3	0	0	0	0	0	0	0	0	0	0	0	0	0	0	0	0	0	0	0	0	0	0	0	0	0	0	0	0
		6	4	10	10	10	10	10	10	10	10	10	10	10	10	10	10	10	9	6	2	0	0	0	0	0	0	0	0	0	0	0	0	0	0	0	0	0	0	0	0	0	0	0	0	0	0	0	0
		6	5	10	10	10	10	10	10	10	10	10	10	10	10	10	10	10	10	8	5	0	0	0	0	0	0	0	0	0	0	0	0	0	0	0	0	0	0	0	0	0	0	0	0	0	0	0	0
		3	1	10	10	10	10	10	10	10	10	10	10	10	10	10	10	10	10	10	10	10	10	10	10	10	10	10	8	7	6	6	6	4	4	1	1	1	1	1	1	0	0	0	0	0	0	0	0
		3	2	10	10	10	10	10	10	10	10	10	10	10	10	10	10	10	10	9	8	8	7	6	6	4	1	1	0	0	0	0	0	0	0	0	0	0	0	0	0	0	0	0	0	0	0	0	0
		3	3	10	10	10	10	10	10	10	10	10	10	10	10	10	10	10	10	10	10	10	10	10	10	6	6	5	4	1	1	1	1	1	0	0	0	0	0	0	0	0	0	0	0	0	0	0	0
		3	4	10	10	10	10	10	10	10	10	10	10	10	10	10	10	10	10	10	8	8	8	7	6	3	2	2	2	0	0	0	0	0	0	0	0	0	0	0	0	0	0	0	0	0	0	0	0
		3	5	10	10	10	10	10	10	10	10	10	10	10	10	10	10	10	10	10	10	10	9	9	8	7	6	5	4	2	2	2	1	0	0	0	0	0	0	0	0	0	0	0	0	0	0	0	0
		0	1	10	10	10	10	10	10	10	10	10	10	10	10	10	10	10	10	10	10	10	10	10	10	10	10	10	10	10	10	10	10	10	10	10	10	10	10	10	9	5	5	5	5	4	2	0	0
		0	2	10	10	10	10	10	10	10	10	10	10	10	10	10	10	10	10	10	10	10	10	10	10	10	10	10	10	10	10	10	9	9	9	9	9	9	8	7	7	7	4	4	4	3	2	2	1
		0	3	10	10	10	10	10	10	10	10	10	10	10	10	10	10	10	10	10	10	10	10	10	10	10	10	10	10	10	10	10	10	10	10	7	5	4	4	1	0	0	0	0	0	0	0	0	0
		0	4	10	10	10	10	10	10	10	10	10	10	10	10	10	10	10	10	9	9	9	9	9	9	9	9	9	9	9	9	9	9	9	9	7	6	6	6	6	5	4	3	2	2	1	0	0	0
[truncated: 5 more columns]

## Sheet: Figure 2F
Figure 2F
	Specialist	Replicate	Acetic acid concentration	Total Fly Larvae Collected	Total Parasitized Fly Larvae	Proportion Flies Parasitized	Average Proportion Flies Parasitized
		1	0	28	25	0.892857					acetic acid concentration
		2	0	29	26	0.896552					zero	three	six	nine
		3	0	30	27	0.9				Specialist	0.892857	1	1	0.866667
		4	0	30	30	1				Specialist	0.896552	0.8	0.961538	0.947368
		5	0	28	27	0.964286	0.930739			Specialist	0.9	0.896552	0.933333	0.933333
		1	3	29	29	1				Specialist	1	0.966667	0.933333	1
		2	3	30	24	0.8				Specialist	0.964286	0.962963	0.758621	0.766667
		3	3	29	26	0.896552				Generalist	0.935484	0.766667	0.566667	0.6
		4	3	30	29	0.966667				Generalist	0.833333	0.566667	0.733333	0.2
		5	3	27	26	0.962963	0.925236			Generalist	0.766667	0.689655	0.517241	0.3
		1	6	24	24	1				Generalist	0.931034	0.666667	0.566667	0.5
		2	6	26	25	0.961538				Generalist	0.933333	1	0.633333	0.172414
		3	6	30	28	0.933333
		4	6	30	28	0.933333
		5	6	29	22	0.758621	0.917365
		1	9	30	26	0.866667
		2	9	19	18	0.947368
		3	9	30	28	0.933333
		4	9	28	28	1
		5	9	30	23	0.766667	0.902807
	Generalist	Replicate	Acetic acid concentration	Total Fly Larvae Collected	Total Parasitized Fly Larvae	Proportion Flies Parasitized	Average Proportion Flies Parasitized
		1	0	31	29	0.935484	0.87997
		2	0	30	25	0.833333
		3	0	30	23	0.766667
		4	0	29	27	0.931034
		5	0	30	28	0.933333
		1	3	30	23	0.766667	0.737931
		2	3	30	17	0.566667
		3	3	29	20	0.689655
		4	3	30	20	0.666667
		5	3	30	30	1
		1	6	30	17	0.566667	0.603448
		2	6	30	22	0.733333
		3	6	29	15	0.517241
		4	6	30	17	0.566667
		5	6	30	19	0.633333
		1	9	30	18	0.6	0.354483
		2	9	30	6	0.2
		3	9	30	9	0.3
		4	9	30	15	0.5
		5	9	29	5	0.172414

## Sheet: Figure 2H
Figure 2H
	Specialist
	Replicate	Acetic acid concentration	Number of Parasitized fly larvae	total larvae	proportion parasitized	average proportion parasitized
	1	0	18	30	0.6
	2	0	13	29	0.448276
	3	0	18	30	0.6					acetic acid concentration
	4	0	19	30	0.633333					zero	one	two	three	four	five	six
	5	0	19	30	0.633333	0.582989			Specialist	0.6	0.566667	0.466667	0.633333	0.633333	0.433333	0.566667
	1	1	17	30	0.566667				Specialist	0.448276	0.666667	0.758621	0.5	0.666667	0.466667	0.333333
	2	1	20	30	0.666667				Specialist	0.6	0.666667	0.9	0.482759	0.5	0.466667	0.1
	3	1	20	30	0.666667				Specialist	0.633333	0.7	0.5	0.833333	0.566667	0.6	0.0333333
	4	1	21	30	0.7				Specialist	0.633333	0.766667	0.633333	0.62069	0.6	0.333333	0.1
	5	1	23	30	0.766667	0.673333			Generalist	0.703704	0.724138	0.8	0.5	0.37037	0	0
	1	2	14	30	0.466667				Generalist	0.689655	0.833333	0.851852	0.766667	0.0384615	0	0
	2	2	22	29	0.758621				Generalist	0.821429	0.766667	0.75	0.666667	0.592593	0	0.142857
	3	2	27	30	0.9				Generalist	0.833333	0.733333	0.777778	0.857143	0.307692	0.037037	0
	4	2	15	30	0.5				Generalist	1	0.785714	0.633333	0.714286	0.222222	0.111111	0
	5	2	19	30	0.633333	0.651724
	1	3	19	30	0.633333
	2	3	15	30	0.5
	3	3	14	29	0.482759
	4	3	25	30	0.833333
	5	3	18	29	0.62069	0.614023
	1	4	19	30	0.633333
	2	4	20	30	0.666667
	3	4	15	30	0.5
	4	4	17	30	0.566667
	5	4	18	30	0.6	0.593333
	1	5	13	30	0.433333
	2	5	14	30	0.466667
	3	5	14	30	0.466667
	4	5	18	30	0.6
	5	5	10	30	0.333333	0.46
	1	6	17	30	0.566667
	2	6	10	30	0.333333
	3	6	3	30	0.1
	4	6	1	30	0.0333333
	5	6	3	30	0.1	0.226667
	Generalist
	Replicate	Acetic acid concentration	Number of Parasitized fly larvae	total larvae	proportion parasitized	average proportion parasitized
	1	0	19	27	0.703704
	2	0	20	29	0.689655
	3	0	23	28	0.821429
	4	0	25	30	0.833333
	5	0	30	30	1	0.809624
	1	0.01	21	29	0.724138
	2	0.01	25	30	0.833333
	3	0.01	23	30	0.766667
	4	0.01	22	30	0.733333
	5	0.01	22	28	0.785714	0.768637
	1	0.02	24	30	0.8
	2	0.02	23	27	0.851852
	3	0.02	21	28	0.75
	4	0.02	21	27	0.777778
	5	0.02	19	30	0.633333	0.762593
	1	0.03	14	28	0.5
	2	0.03	23	30	0.766667
	3	0.03	16	24	0.666667
	4	0.03	24	28	0.857143
	5	0.03	20	28	0.714286	0.700952
	1	0.04	10	27	0.37037
	2	0.04	1	26	0.0384615
	3	0.04	16	27	0.592593
	4	0.04	8	26	0.307692
	5	0.04	6	27	0.222222	0.306268
	1	0.05	0	27	0
	2	0.05	0	27	0
	3	0.05	0	27	0
	4	0.05	1	27	0.037037
	5	0.05	3	27	0.111111	0.0296296
	1	0.06	0	27	0
	2	0.06	0	30	0
	3	0.06	4	28	0.142857
	4	0.06	0	30	0
	5	0.06	0	30	0	0.0285714

## Sheet: Figure 2J
Figure 2J
	Day	Wasp	Replicate	Cage #	Acetic acid concentration	Position of dish Front/Back	Fly larvae with at least 1 wasp egg	Total Larvae dissected	Proportion infected					proportion fly larvae infected
	2023-04-22	Generalist	1	1	0	Front	25	30	0.833333			Specialist	acetic acid concentration	rep1	rep2	rep3	rep4	rep5	rep6	rep7	rep8	rep9	rep10	rep11	rep12	rep13	rep14	rep15	rep16	averages	variance	stdev	stderr
	2023-04-22	Generalist	1	1	3	Back	0	24	0				0	0.793103	0.866667	0.965517	0.733333	0.9	0.9375	0.758621	0.724138	0.321429	0.965517	0.892857	0.75	0.62069	0.8	1	0.6	0.789336	0.0300392	0.173318	0.0433295
	2023-04-22	Generalist	1	1	5	Back	1	29	0.0344828				3	0.903226	0.766667	0.9	0.566667	0.896552	0.689655	0.933333	0.75	0.580645	0.866667	0.870968	0.766667	0.566667	0.833333	0.766667	0.8	0.778607	0.0150693	0.122757	0.0306893
	2023-04-22	Generalist	1	1	7	Front	0	25	0				5	0.8	0.413793	0.56	0.6	0.896552	0.827586	0.7	0.966667	0.75	0.633333	0.433333	0.8	0.866667	0.466667	0.733333	0.866667	0.707162	0.0297255	0.172411	0.0431027
	2023-04-22	Generalist	2	2	0	Back	0	25	0				7	0.551724	0.464286	0.633333	0.566667	0.433333	0.733333	0.433333	0.6	0.233333	0.433333	0.633333	0.413793	0.366667	0.5	0.466667	0.433333	0.493529	0.0148623	0.121911	0.0304778
	2023-04-22	Generalist	2	2	3	Front	11	23	0.478261
	2023-04-22	Generalist	2	2	5	Front	1	26	0.0384615			Generalist	acetic acid concentration	rep1	rep2	rep3	rep4	rep5	rep6	rep7	rep8	rep9	rep10	rep11	rep12	rep13	rep14	rep15	rep16	averages	variance	stdev	stderr
	2023-04-22	Generalist	2	2	7	Back	0	23	0				0	0.833333	0	0.521739	0	0.862069	0.333333	0.928571	0.851852	0.375	0.821429	0.689655	0.862069	0.4	0	0.655172	0.458333	0.537035	0.10852	0.329424	0.082356
	2023-04-22	Generalist	3	3	0	Back	12	23	0.521739				3	0	0.478261	0.444444	0.266667	0	0.47619	0	0.36	0.481481	0.689655	0.607143	0.178571	0	0.774194	0.0689655	0.307692	0.320829	0.0675732	0.259948	0.0649871
	2023-04-22	Generalist	3	3	3	Back	12	27	0.444444				5	0.0344828	0.0384615	0	0	0.321429	0	0.238095	0.318182	0	0	0.0689655	0.448276	0	0	0	0	0.0917432	0.0223301	0.149433	0.0373582
	2023-04-22	Generalist	3	3	5	Front	0	29	0				7	0	0	0	0	0	0	0	0	0	0	0	0	0	0	0	0	0	0	0	0
	2023-04-22	Generalist	3	3	7	Front	0	26	0
	2023-04-22	Generalist	4	4	0	Front	0	28	0
	2023-04-22	Generalist	4	4	3	Front	8	30	0.266667
	2023-04-22	Generalist	4	4	5	Back	0	29	0
	2023-04-22	Generalist	4	4	7	Back	0	30	0			Transposed Data for making graph
	2023-04-25	Generalist	5	1	0	Front	25	29	0.862069						acetic acid concentration
	2023-04-25	Generalist	5	1	3	Back	0	26	0				wasp	replicate	zero	three	five	seven
	2023-04-25	Generalist	5	1	5	Back	9	28	0.321429				Specialist	1	0.793103	0.903226	0.8	0.551724
	2023-04-25	Generalist	5	1	7	Front	0	29	0				Specialist	2	0.866667	0.766667	0.413793	0.464286
	2023-04-25	Generalist	6	2	0	Back	6	18	0.333333				Specialist	3	0.965517	0.9	0.56	0.633333
	2023-04-25	Generalist	6	2	3	Front	10	21	0.47619				Specialist	4	0.733333	0.566667	0.6	0.566667
	2023-04-25	Generalist	6	2	5	Front	0	25	0				Specialist	5	0.9	0.896552	0.896552	0.433333
	2023-04-25	Generalist	6	2	7	Back	0	18	0				Specialist	6	0.9375	0.689655	0.827586	0.733333
	2023-04-25	Generalist	7	3	0	Back	26	28	0.928571				Specialist	7	0.758621	0.933333	0.7	0.433333
	2023-04-25	Generalist	7	3	3	Back	0	28	0				Specialist	8	0.724138	0.75	0.966667	0.6
	2023-04-25	Generalist	7	3	5	Front	5	21	0.238095				Specialist	9	0.321429	0.580645	0.75	0.233333
	2023-04-25	Generalist	7	3	7	Front	0	27	0				Specialist	10	0.965517	0.866667	0.633333	0.433333
	2023-04-25	Generalist	8	4	0	Front	23	27	0.851852				Specialist	11	0.892857	0.870968	0.433333	0.633333
	2023-04-25	Generalist	8	4	3	Front	9	25	0.36				Specialist	12	0.75	0.766667	0.8	0.413793
	2023-04-25	Generalist	8	4	5	Back	7	22	0.318182				Specialist	13	0.62069	0.566667	0.866667	0.366667
	2023-04-25	Generalist	8	4	7	Back	0	28	0				Specialist	14	0.8	0.833333	0.466667	0.5
	2023-04-30	Generalist	9	1	0	Front	9	24	0.375				Specialist	15	1	0.766667	0.733333	0.466667
	2023-04-30	Generalist	9	1	3	Back	13	27	0.481481				Specialist	16	0.6	0.8	0.866667	0.433333
	2023-04-30	Generalist	9	1	5	Back	0	25	0				Generalist	1	0.833333	0	0.0344828	0
	2023-04-30	Generalist	9	1	7	Front	0	28	0				Generalist	2	0	0.478261	0.0384615	0
	2023-04-30	Generalist	10	2	0	Back	23	28	0.821429				Generalist	3	0.521739	0.444444	0	0
	2023-04-30	Generalist	10	2	3	Front	20	29	0.689655				Generalist	4	0	0.266667	0	0
	2023-04-30	Generalist	10	2	5	Front	0	30	0				Generalist	5	0.862069	0	0.321429	0
	2023-04-30	Generalist	10	2	7	Back	0	29	0				Generalist	6	0.333333	0.47619	0	0
	2023-04-30	Generalist	11	3	0	Back	20	29	0.689655				Generalist	7	0.928571	0	0.238095	0
	2023-04-30	Generalist	11	3	3	Back	17	28	0.607143				Generalist	8	0.851852	0.36	0.318182	0
	2023-04-30	Generalist	11	3	5	Front	2	29	0.0689655				Generalist	9	0.375	0.481481	0	0
	2023-04-30	Generalist	11	3	7	Front	0	26	0				Generalist	10	0.821429	0.689655	0	0
	2023-04-30	Generalist	12	4	0	Front	25	29	0.862069				Generalist	11	0.689655	0.607143	0.0689655	0
	2023-04-30	Generalist	12	4	3	Front	5	28	0.178571				Generalist	12	0.862069	0.178571	0.448276	0
	2023-04-30	Generalist	12	4	5	Back	13	29	0.448276				Generalist	13	0.4	0	0	0
	2023-04-30	Generalist	12	4	7	Back	0	27	0				Generalist	14	0	0.774194	0	0
	2023-05-02	Generalist	13	1	0	Front	12	30	0.4				Generalist	15	0.655172	0.0689655	0	0
	2023-05-02	Generalist	13	1	3	Back	0	30	0				Generalist	16	0.458333	0.307692	0	0
	2023-05-02	Generalist	13	1	5	Back	0	30	0
	2023-05-02	Generalist	13	1	7	Front	0	30	0
	2023-05-02	Generalist	14	2	0	Back	0	28	0
	2023-05-02	Generalist	14	2	3	Front	24	31	0.774194
	2023-05-02	Generalist	14	2	5	Front	0	30	0
	2023-05-02	Generalist	14	2	7	Back	0	28	0
	2023-05-02	Generalist	15	3	0	Back	19	29	0.655172
	2023-05-02	Generalist	15	3	3	Back	2	29	0.0689655
	2023-05-02	Generalist	15	3	5	Front	0	30	0
	2023-05-02	Generalist	15	3	7	Front	0	30	0
	2023-05-02	Generalist	16	4	0	Front	11	24	0.458333
	2023-05-02	Generalist	16	4	3	Front	8	26	0.307692
	2023-05-02	Generalist	16	4	5	Back	0	27	0
	2023-05-02	Generalist	16	4	7	Back	0	29	0
	2023-05-12	Specialist	1	1	0	Front	23	29	0.793103
	2023-05-12	Specialist	1	1	3	Back	28	31	0.903226
	2023-05-12	Specialist	1	1	5	Back	24	30	0.8
	2023-05-12	Specialist	1	1	7	Front	16	29	0.551724
	2023-05-12	Specialist	2	2	0	Back	26	30	0.866667
	2023-05-12	Specialist	2	2	3	Front	23	30	0.766667
	2023-05-12	Specialist	2	2	5	Front	12	29	0.413793
	2023-05-12	Specialist	2	2	7	Back	13	28	0.464286
	2023-05-12	Specialist	3	3	0	Back	28	29	0.965517
	2023-05-12	Specialist	3	3	3	Back	27	30	0.9
	2023-05-12	Specialist	3	3	5	Front	14	25	0.56
	2023-05-12	Specialist	3	3	7	Front	19	30	0.633333
	2023-05-12	Specialist	4	4	0	Front	22	30	0.733333
	2023-05-12	Specialist	4	4	3	Front	17	30	0.566667
	2023-05-12	Specialist	4	4	5	Back	18	30	0.6
	2023-05-12	Specialist	4	4	7	Back	17	30	0.566667
	2023-05-07	Specialist	5	1	0	Front	27	30	0.9
	2023-05-07	Specialist	5	1	3	Back	26	29	0.896552
	2023-05-07	Specialist	5	1	5	Back	26	29	0.896552
	2023-05-07	Specialist	5	1	7	Front	13	30	0.433333
	2023-05-07	Specialist	6	2	0	Back	15	16	0.9375
	2023-05-07	Specialist	6	2	3	Front	20	29	0.689655
	2023-05-07	Specialist	6	2	5	Front	24	29	0.827586
	2023-05-07	Specialist	6	2	7	Back	22	30	0.733333
	2023-05-07	Specialist	7	3	0	Back	22	29	0.758621
	2023-05-07	Specialist	7	3	3	Back	28	30	0.933333
	2023-05-07	Specialist	7	3	5	Front	21	30	0.7
	2023-05-07	Specialist	7	3	7	Front	13	30	0.433333
	2023-05-07	Specialist	8	4	0	Front	21	29	0.724138
	2023-05-07	Specialist	8	4	3	Front	21	28	0.75
	2023-05-07	Specialist	8	4	5	Back	29	30	0.966667
	2023-05-07	Specialist	8	4	7	Back	18	30	0.6
	2023-05-09	Specialist	9	1	0	Front	9	28	0.321429
	2023-05-09	Specialist	9	1	3	Back	18	31	0.580645
	2023-05-09	Specialist	9	1	5	Back	6	8	0.75
	2023-05-09	Specialist	9	1	7	Front	7	30	0.233333
	2023-05-09	Specialist	10	2	0	Back	28	29	0.965517
	2023-05-09	Specialist	10	2	3	Front	26	30	0.866667
	2023-05-09	Specialist	10	2	5	Front	19	30	0.633333
	2023-05-09	Specialist	10	2	7	Back	13	30	0.433333
	2023-05-09	Specialist	11	3	0	Back	25	28	0.892857
	2023-05-09	Specialist	11	3	3	Back	27	31	0.870968
	2023-05-09	Specialist	11	3	5	Front	13	30	0.433333
	2023-05-09	Specialist	11	3	7	Front	19	30	0.633333
	2023-05-09	Specialist	12	4	0	Front	21	28	0.75
	2023-05-09	Specialist	12	4	3	Front	23	30	0.766667
	2023-05-09	Specialist	12	4	5	Back	24	30	0.8
	2023-05-09	Specialist	12	4	7	Back	12	29	0.413793
	2023-05-11	Specialist	13	1	0	Front	18	29	0.62069
	2023-05-11	Specialist	13	1	3	Back	17	30	0.566667
	2023-05-11	Specialist	13	1	5	Back	26	30	0.866667
	2023-05-11	Specialist	13	1	7	Front	11	30	0.366667
	2023-05-11	Specialist	14	2	0	Back	24	30	0.8
	2023-05-11	Specialist	14	2	3	Front	25	30	0.833333
	2023-05-11	Specialist	14	2	5	Front	14	30	0.466667
	2023-05-11	Specialist	14	2	7	Back	15	30	0.5
	2023-05-11	Specialist	15	3	0	Back	30	30	1
	2023-05-11	Specialist	15	3	3	Back	23	30	0.766667
	2023-05-11	Specialist	15	3	5	Front	22	30	0.733333
	2023-05-11	Specialist	15	3	7	Front	14	30	0.466667
	2023-05-11	Specialist	16	4	0	Front	18	30	0.6
	2023-05-11	Specialist	16	4	3	Front	24	30	0.8
	2023-05-11	Specialist	16	4	5	Back	26	30	0.866667
	2023-05-11	Specialist	16	4	7	Back	13	30	0.433333

## Sheet: Figure 3B
Figure 3B
												proportion of fly eggs per each dish acetic acid concentration											same date rearranged for stats
	Day	treatment	Cage ID	acetic acid concentration	# Fly Eggs	Position of dish front/back	proportion of fly eggs per each dish acetic acid concentration			replicate	treatment	zero	three	five	seven		acetic acid concentration	treatment	average proportion of fly eggs per each dish	stderr			acetic acid concentration	treatment	average proportion of fly eggs per each dish	stderr	#eggs for chi square test stats
	2021-06-24	specialist	1	0	385	F	0.723684			1	No wasps	0.988971	0.0110294	0	0		0	No wasps	0.786865	0.0806759			0%	No wasps	0.786865	0.0806759	4334
	2021-06-24	specialist	2	0	9	B	0.0196937			2	No wasps	0.4489	0.549806	0.00129366	0		0	Specialist	0.357107	0.0998041			3%	No wasps	0.181997	0.0790493	1024
	2021-06-24	specialist	3	0	423	B	0.654799			3	No wasps	0.775	0.208333	0.0166667	0		0	Generalist	0.446745	0.10608			5%	No wasps	0.0308691	0.0155955	234
	2021-06-26	specialist	1	0	111	F	0.426923			4	No wasps	1	0	0	0		3	No wasps	0.181997	0.0790493			7%	No wasps	0.000269687	0.000269687	1
	2021-06-26	specialist	2	0	2	B	0.0113636			5	No wasps	0.137472	0.784922	0.0776053	0		3	Specialist	0.272402	0.072817			0%	Specialist	0.357107	0.0998041	2083
	2021-06-26	specialist	3	0	188	B	1			6	No wasps	0.498382	0.498382	0	0.00323625		3	Generalist	0.347343	0.0955622			3%	Specialist	0.272402	0.072817	1609
	2021-06-29	specialist	1	0	74	F	0.158798			7	No wasps	1	0	0	0		5	No wasps	0.0308691	0.0155955			5%	Specialist	0.282028	0.0583539	1514
	2021-06-29	specialist	2	0	3	B	0.00573614			8	No wasps	0.892857	0.107143	0	0		5	Specialist	0.282028	0.0583539			7%	Specialist	0.0884632	0.0450711	565
	2021-06-29	specialist	3	0	36	B	0.0792952			9	No wasps	1	0	0	0		5	Generalist	0.171113	0.0581637			0%	Generalist	0.446745	0.10608	2091
	2021-06-30	specialist	1	0	548	F	0.743555			10	No wasps	0.991369	0.00123305	0.00739827	0		7	No wasps	0.000269687	0.000269687			3%	Generalist	0.347343	0.0955622	1982
	2021-06-30	specialist	2	0	91	B	0.133236			11	No wasps	0.869748	0.0231092	0.107143	0		7	Specialist	0.0884632	0.0450711			5%	Generalist	0.171113	0.0581637	981
	2021-06-30	specialist	3	0	213	B	0.328197			12	No wasps	0.839677	0	0.160323	0		7	Generalist	0.0347981	0.0236598			7%	Generalist	0.0347981	0.0236598	250
	2021-06-24	specialist	1	3	128	B	0.240602			1	Specialist	0.723684	0.240602	0.0263158	0.0093985
	2021-06-24	specialist	2	3	247	F	0.540481			2	Specialist	0.0196937	0.540481	0.396061	0.0437637
	2021-06-24	specialist	3	3	11	B	0.0170279			3	Specialist	0.654799	0.0170279	0.315789	0.0123839
	2021-06-26	specialist	1	3	43	B	0.165385			4	Specialist	0.426923	0.165385	0.407692	0
	2021-06-26	specialist	2	3	99	F	0.5625			5	Specialist	0.0113636	0.5625	0.426136	0
	2021-06-26	specialist	3	3	0	B	0			6	Specialist	1	0	0	0
	2021-06-29	specialist	1	3	143	B	0.306867			7	Specialist	0.158798	0.306867	0.515021	0.0193133
	2021-06-29	specialist	2	3	81	F	0.154876			8	Specialist	0.00573614	0.154876	0.325048	0.51434			same data rearranged for graph
	2021-06-29	specialist	3	3	27	B	0.0594714			9	Specialist	0.0792952	0.0594714	0.581498	0.279736			avgs						stderrs
	2021-06-30	specialist	1	3	77	B	0.104478			10	Specialist	0.743555	0.104478	0.0556309	0.0963365				zero	three	five	seven		zero	three	five	seven
	2021-06-30	specialist	2	3	562	F	0.82284			11	Specialist	0.133236	0.82284	0.0439239	0			No wasps	0.786865	0.181997	0.0308691	0.000269687		0.0806759	0.0790493	0.0155955	0.000269687
	2021-06-30	specialist	3	3	191	B	0.294299			12	Specialist	0.328197	0.294299	0.291217	0.0862866			Specialist	0.357107	0.272402	0.282028	0.0884632		0.0998041	0.072817	0.0583539	0.0450711
	2021-06-24	specialist	1	5	14	B	0.0263158			1	Generalist	0.966203	0	0.0337972	0			Generalist	0.446745	0.347343	0.171113	0.0347981		0.10608	0.0955622	0.0581637	0.0236598
	2021-06-24	specialist	2	5	181	F	0.396061			2	Generalist	0.0108359	0.975232	0.0139319	0
	2021-06-24	specialist	3	5	204	F	0.315789			3	Generalist	0.0597015	0.462687	0.408955	0.0686567
	2021-06-26	specialist	1	5	106	B	0.407692			4	Generalist	0.42	0.54	0	0.04
	2021-06-26	specialist	2	5	75	F	0.426136			5	Generalist	0.288462	0.623077	0.0884615	0
	2021-06-26	specialist	3	5	0	F	0			6	Generalist	1	0	0	0
	2021-06-29	specialist	1	5	240	B	0.515021			7	Generalist	0.177054	0.0609065	0.475921	0.286119
	2021-06-29	specialist	2	5	170	F	0.325048			8	Generalist	0.222989	0.733333	0.0436782	0
	2021-06-29	specialist	3	5	264	F	0.581498			9	Generalist	0.953488	0.0465116	0	0
	2021-06-30	specialist	1	5	41	B	0.0556309			10	Generalist	0.694575	0.180425	0.123821	0.00117925
	2021-06-30	specialist	2	5	30	F	0.0439239			11	Generalist	0.126079	0.476684	0.388601	0.00863558
	2021-06-30	specialist	3	5	189	F	0.291217			12	Generalist	0.441558	0.0692641	0.47619	0.012987
	2021-06-24	specialist	1	7	5	F	0.0093985
	2021-06-24	specialist	2	7	20	B	0.0437637
	2021-06-24	specialist	3	7	8	F	0.0123839
	2021-06-26	specialist	1	7	0	F	0
	2021-06-26	specialist	2	7	0	B	0
	2021-06-26	specialist	3	7	0	F	0
	2021-06-29	specialist	1	7	9	F	0.0193133
	2021-06-29	specialist	2	7	269	B	0.51434
	2021-06-29	specialist	3	7	127	F	0.279736
	2021-06-30	specialist	1	7	71	F	0.0963365
	2021-06-30	specialist	2	7	0	B	0
	2021-06-30	specialist	3	7	56	F	0.0862866
	2021-06-24	no wasps	1	0	538	F	0.988971
	2021-06-24	no wasps	2	0	347	B	0.4489
	2021-06-24	no wasps	3	0	93	B	0.775
	2021-06-26	no wasps	1	0	181	F	1
	2021-06-26	no wasps	2	0	62	B	0.137472
	2021-06-26	no wasps	3	0	154	B	0.498382
	2021-06-29	no wasps	1	0	375	F	1
	2021-06-29	no wasps	2	0	400	B	0.892857
	2021-06-29	no wasps	3	0	238	B	1
	2021-06-30	no wasps	1	0	804	F	0.991369
	2021-06-30	no wasps	2	0	414	B	0.869748
	2021-06-30	no wasps	3	0	728	B	0.839677
	2021-06-24	no wasps	1	3	6	B	0.0110294
	2021-06-24	no wasps	2	3	425	F	0.549806
	2021-06-24	no wasps	3	3	25	B	0.208333
	2021-06-26	no wasps	1	3	0	B	0
	2021-06-26	no wasps	2	3	354	F	0.784922
	2021-06-26	no wasps	3	3	154	B	0.498382
	2021-06-29	no wasps	1	3	0	B	0
	2021-06-29	no wasps	2	3	48	F	0.107143
	2021-06-29	no wasps	3	3	0	B	0
	2021-06-30	no wasps	1	3	1	B	0.00123305
	2021-06-30	no wasps	2	3	11	F	0.0231092
	2021-06-30	no wasps	3	3	0	B	0
	2021-06-24	no wasps	1	5	0	B	0
	2021-06-24	no wasps	2	5	1	F	0.00129366
	2021-06-24	no wasps	3	5	2	F	0.0166667
	2021-06-26	no wasps	1	5	0	B	0
	2021-06-26	no wasps	2	5	35	F	0.0776053
	2021-06-26	no wasps	3	5	0	F	0
	2021-06-29	no wasps	1	5	0	B	0
	2021-06-29	no wasps	2	5	0	F	0
	2021-06-29	no wasps	3	5	0	F	0
	2021-06-30	no wasps	1	5	6	B	0.00739827
	2021-06-30	no wasps	2	5	51	F	0.107143
	2021-06-30	no wasps	3	5	139	F	0.160323
	2021-06-24	no wasps	1	7	0	F	0
	2021-06-24	no wasps	2	7	0	B	0
	2021-06-24	no wasps	3	7	0	F	0
	2021-06-26	no wasps	1	7	0	F	0
	2021-06-26	no wasps	2	7	0	B	0
	2021-06-26	no wasps	3	7	1	F	0.00323625
	2021-06-29	no wasps	1	7	0	F	0
	2021-06-29	no wasps	2	7	0	B	0
	2021-06-29	no wasps	3	7	0	F	0
	2021-06-30	no wasps	1	7	0	F	0
	2021-06-30	no wasps	2	7	0	B	0
	2021-06-30	no wasps	3	7	0	F	0
	2021-06-24	generalist	1	0	486	F	0.966203
	2021-06-24	generalist	2	0	7	B	0.0108359
	2021-06-24	generalist	3	0	20	B	0.0597015
	2021-06-26	generalist	1	0	168	F	0.42
	2021-06-26	generalist	2	0	75	B	0.288462
	2021-06-26	generalist	3	0	103	B	1
	2021-06-29	generalist	1	0	125	F	0.177054
	2021-06-29	generalist	2	0	97	B	0.222989
	2021-06-29	generalist	3	0	246	B	0.953488
	2021-06-30	generalist	1	0	589	F	0.694575
	2021-06-30	generalist	2	0	73	B	0.126079
	2021-06-30	generalist	3	0	102	B	0.441558
	2021-06-24	generalist	1	3	0	B	0
	2021-06-24	generalist	2	3	630	F	0.975232
	2021-06-24	generalist	3	3	155	B	0.462687
	2021-06-26	generalist	1	3	216	B	0.54
	2021-06-26	generalist	2	3	162	F	0.623077
	2021-06-26	generalist	3	3	0	B	0
	2021-06-29	generalist	1	3	43	B	0.0609065
	2021-06-29	generalist	2	3	319	F	0.733333
	2021-06-29	generalist	3	3	12	B	0.0465116
	2021-06-30	generalist	1	3	153	B	0.180425
	2021-06-30	generalist	2	3	276	F	0.476684
	2021-06-30	generalist	3	3	16	B	0.0692641
	2021-06-24	generalist	1	5	17	B	0.0337972
	2021-06-24	generalist	2	5	9	F	0.0139319
	2021-06-24	generalist	3	5	137	F	0.408955
	2021-06-26	generalist	1	5	0	B	0
	2021-06-26	generalist	2	5	23	F	0.0884615
	2021-06-26	generalist	3	5	0	F	0
	2021-06-29	generalist	1	5	336	B	0.475921
	2021-06-29	generalist	2	5	19	F	0.0436782
	2021-06-29	generalist	3	5	0	F	0
	2021-06-30	generalist	1	5	105	B	0.123821
	2021-06-30	generalist	2	5	225	F	0.388601
	2021-06-30	generalist	3	5	110	F	0.47619
	2021-06-24	generalist	1	7	0	F	0
	2021-06-24	generalist	2	7	0	B	0
	2021-06-24	generalist	3	7	23	F	0.0686567
	2021-06-26	generalist	1	7	16	F	0.04
	2021-06-26	generalist	2	7	0	B	0
	2021-06-26	generalist	3	7	0	F	0
	2021-06-29	generalist	1	7	202	F	0.286119
	2021-06-29	generalist	2	7	0	B	0
	2021-06-29	generalist	3	7	0	F	0
	2021-06-30	generalist	1	7	1	F	0.00117925
	2021-06-30	generalist	2	7	5	B	0.00863558
	2021-06-30	generalist	3	7	3	F	0.012987
